# Supplementary material for: Evidence for Non-Cancer-Specific T Cell Exhaustion in the Tcl1 Mouse Model for Chronic Lymphocytic Leukemia
Source: Int J Mol Sci. 2021 Jun 22;22(13):6648. doi: 10.3390/ijms22136648 (PMC8268419; doi:10.3390/ijms22136648)
Supplement: Supplementary file 1 [file ijms-22-06648-s001.zip]

Archive with 3 entries (3 files):
- Supplement Figures.pdf
- Supplementary Information.pdf
- Table_S1_Volcano_plots_DE_genes.xlsx
